# Supplementary material for: Improvement of PbSn Solder Reliability with Ge Microalloying-Induced Optimization of Intermetallic Compounds Growth
Source: Materials (Basel). 2024 Feb 2;17(3):724. doi: 10.3390/ma17030724 (PMC10856678; doi:10.3390/ma17030724)
Supplement: Supplementary file 1 [file materials-17-00724-s001.zip]

Archive with 1 entries (1 files):
- materials-2746955-supplementary.pdf
